# Supplementary material for: Targeting the splicing factor SNRPB inhibits endometrial cancer progression by retaining the POLD1 intron
Source: Exp Mol Med. 2025 Feb 5;57(2):420–35. doi: 10.1038/s12276-025-01407-2 (PMC11873159; doi:10.1038/s12276-025-01407-2)
Supplement: Supplementary file 2 — Supplementary Table 3 [file 12276_2025_1407_MOESM2_ESM.xlsx]

## Sheet: Sheet1
Number	Age At Diagnosis (years)	Primary disease	Histology type	FIGO stage	Postmenopausal(Postmenopausal1; premenopausal 0)	CA-125 before surgery (U/ml)	CA-125(≤35U/ml:0;>35U/ml:1)
1	57	uterine corpus endometrioid carcinoma	Endometrioid endometrial adenocarcinoma	IA	1	14.2	0
2	67	uterine corpus endometrioid carcinoma	Endometrioid endometrial adenocarcinoma	IB	1	23.3	0
3	35	uterine corpus endometrioid carcinoma	Endometrioid endometrial adenocarcinoma	IIIC	0	134	1
4	50	uterine corpus endometrioid carcinoma	Endometrioid endometrial adenocarcinoma	IA	1	9.09	0
5	51	uterine corpus endometrioid carcinoma	Endometrioid endometrial adenocarcinoma	IIA	0	25.3	0
6	59	uterine corpus endometrioid carcinoma	Endometrioid endometrial adenocarcinoma	IA	1	368	1
11	68	uterine corpus endometrioid carcinoma	Endometrioid endometrial adenocarcinoma	IVB	1	126	1
12	74	uterine corpus endometrioid carcinoma	Endometrioid endometrial adenocarcinoma	IIIA	1	16.4	0
14	58	uterine corpus endometrioid carcinoma	Endometrioid endometrial adenocarcinoma	IA	1	10.7	0
15	55	uterine corpus endometrioid carcinoma	Endometrioid endometrial adenocarcinoma	IB	1	17.8	0
17	58	uterine corpus endometrioid carcinoma	Endometrioid endometrial adenocarcinoma	IB	1	603	1
19	57	uterine corpus endometrioid carcinoma	Endometrioid endometrial adenocarcinoma	IA	1	14.5	0
20	58	uterine corpus endometrioid carcinoma	Endometrioid endometrial adenocarcinoma	IA	1	17.6	0
22	54	uterine corpus endometrioid carcinoma	Endometrioid endometrial adenocarcinoma	IIB	1	102	1
23	69	uterine corpus endometrioid carcinoma	Endometrioid endometrial adenocarcinoma	IB	1	24.7	0
24	53	uterine corpus endometrioid carcinoma	Endometrioid endometrial adenocarcinoma	IIA	0	23.1	0
26	53	uterine corpus endometrioid carcinoma	Endometrioid endometrial adenocarcinoma	IIIC2	1	1353	1
28	51	uterine corpus endometrioid carcinoma	Endometrioid endometrial adenocarcinoma	IA	0	135	1
29	57	uterine corpus endometrioid carcinoma	Endometrioid endometrial adenocarcinoma	IA	1	14.77	0
30	60	uterine corpus endometrioid carcinoma	Endometrioid endometrial adenocarcinoma	IB	1	17.2	0
31	53	uterine corpus endometrioid carcinoma	Endometrioid endometrial adenocarcinoma	IA	0	28.2	0
32	54	uterine corpus endometrioid carcinoma	Endometrioid endometrial adenocarcinoma	IA	0	17.3	0
33	77	uterine corpus endometrioid carcinoma	Endometrioid endometrial adenocarcinoma	IA	1	5.97	0
34	75	uterine corpus endometrioid carcinoma	Endometrioid endometrial adenocarcinoma	IA2	1	18.6	0
35	58	uterine corpus endometrioid carcinoma	Endometrioid endometrial adenocarcinoma	IA	1	23.1	0
37	49	uterine corpus endometrioid carcinoma	Endometrioid endometrial adenocarcinoma	IB	0	48.4	1
38	58	uterine corpus endometrioid carcinoma	Endometrioid endometrial adenocarcinoma	IA	1	8.13	0
